# Supplementary material for: A prediction model for worsening diabetic retinopathy after panretinal photocoagulation
Source: Diabetol Metab Syndr. 2022 Aug 26;14:124. doi: 10.1186/s13098-022-00892-z (PMC9419399; doi:10.1186/s13098-022-00892-z)
Supplement: Supplementary file 2 — Additional file 2. A calculator to predict DR-worsening within five years after PRP. [file 13098_2022_892_MOESM2_ESM.xlsx]

## Sheet: Sheet1
A calculator to predict DR-worsening within 5 years after PRP
NOTE: This tool should be used for research purposes only.
Instructions: choosing results for each variable below
Variables	Values
x1	52
x2	1
x3	0
x4	1
	4.95303
The probability of DR-worsening	0.832018
x1 indicated age; x2 indicated baseline BCVA (logMAR); x3 indicated diabetic nephropathy; x4 indicated hyperlipidemia.
